# Supplementary material for: All-in-one AAV-mediated Nrl gene inactivation rescues retinal degeneration in Pde6a mice
Source: JCI Insight. 2024 Dec 20;9(24):e178159. doi: 10.1172/jci.insight.178159 (PMC11665581; doi:10.1172/jci.insight.178159)
Supplement: Supporting data values [file jciinsight-9-178159-s238.xlsx]

## Sheet: Fig 1
Fig 1C
	Repeat1	Repeat2	Repeat3
Nrl-sg1	19.7	16.5	9.7
Nrl-sg2	29.3	27.6	36.3
Nrl-sg3	10.8	11.1	8.6
Nr2e3-sg1	23.4	19.2	15.6
Nr2e3-sg2	8.7	18.9	17.1
Nr2e3-sg3	15.1	21.6	19.9

## Sheet: Fig 2
Fig 2B
	Control	Nrl-sg2
	0.09	18.2
	0.06	15.3
	0.11	57.2
		33.6
		15.1
		22.3

## Sheet: Fig 3
Fig 3D
	HA			Rhodopsin			Cone arrestin
	Repeat1	Repeat2	Repeat3	Repeat1	Repeat2	Repeat3	Repeat1	Repeat2	Repeat3
Control	23	21	14	26	37	57	75	153	95
Nrl-sg2	585	385	247	373	204	207	286	240	231

## Sheet: Fig 4
Fig 4B
ONL			Whole retina
Control	Nrl-sg2		Control	Nrl-sg2
4.1	18.1		71.2	99.8
2.9	24.3		76.7	121.4
3.2	26.9		68.3	139.4
3.5	15.3		65.4	87.4
5.6	19.3		81.2	110.4
3.1	22.1		73.2	97.3
Fig 4D
Intensity	WT						Control						Nrl-sg2
1	89.2	84.8	63	80.7	63.7	45.6	16	21.1	24	12.3	17.3	11.3	16.9	25.9	23.2	14.5	16.7	12
3	133.6	123.5	101	122.9	87.9	63.3	7.1	18.3	11.5	19.9	19.7	19.9	28.7	49.5	25	58.1	32.9	44.6
10	143.8	136.1	118.2	143	99.3	76.2	18.6	20.2	22.1	9.3	12.2	14.6	63.3	39.7	62.6	35.2	41.9	24.8
Fig 4E
WT	Control	Nrl-sg2
0.35	0.04	0.14
0.42	0.07	0.18
0.53	0.06	0.13
0.43	0.11	0.21
0.39	0.12	0.16
0.45	0.08	0.23

## Sheet: Fig S2
Fig S2B
	Control	Nrl-sg2
	0.895	0.379
	1.275	0.579
	0.963	0.803
		0.385
		0.302
		0.634

## Sheet: Fig S3
Fig S3A
	Control			Nrl-sg2
Nrl	0.874	1.193	0.958	0.812	0.594	0.516
Nr2e3	0.959	1.206	0.864	0.718	0.735	0.567
Crx	0.927	1.103	0.977	0.732	0.612	0.81
Rhodopsin	1.084	1.029	0.894	0.96	0.752	0.849
Pde6b	0.974	1.061	0.966	0.841	0.669	0.918
Gnat1	1.001	0.957	1.043	0.834	0.876	0.763
Reep6	1.002	0.954	1.047	0.841	0.787	0.757
Fig S3B
	Control			Nrl-sg2
Arr3	1.14	0.831	1.055	1.375	1.451	1.866
Gnb3	1.183	0.852	0.991	1.55	1.903	1.854
Opn1mw	1.115	0.823	1.088	0.859	1.214	1.316
Pde6c	1.239	0.821	0.981	1.029	0.851	1.012
Gnat2	1.211	0.814	1.087	1.116	1.024	1.401

## Sheet: Fig S4
Fig S4
	Control			Nrl-sg2
OT1	0.06	0.06	0.05	0.09	0.09	0.06
OT2	0.09	0.11	0.08	0.24	0.25	0.09
OT3	0.07	0.07	0.05	0.09	0.09	0.07
OT4	0.05	0.05	0.05	0.06	0.05	0.05
OT5	0.62	0.74	0.51	0.15	0.14	0.35
OT6	0.16	0.18	0.18	0.22	0.31	0.23
OT7	1.67	0.85	0.96	1.7	1.03	1.41
OT8	0.39	0.38	0.42	0.4	0.42	0.4
OT9	0.08	0.05	0.06	0.07	0.07	0.07
OT10	0.07	0.08	0.07	0.13	0.1	0.13

## Sheet: Fig S7
Fig S7B
Intensity	WT						Control						Nrl-sg2
0.01	194	252.1	258.9	186.8	230.4	240.1	17.1	20.8	16.6	26.8	22.9	15.4	11.6	16.1	18.5	13.4	31.3	34.9
0.1	235.4	334	323.7	267.1	374	365	21.6	19.4	20.7	11.7	13.2	20.1	22.8	24.5	12.5	26.6	24.1	18.8
1	320.1	424.4	456.1	343.2	451	437.9	16.6	33.1	21.2	23.1	22.3	21.8	34.4	17.6	38.8	14.3	29.4	39.2
